# Supplementary material for: ITGB1 Regulates Triple‐Negative Breast Cancer Development by Modulating the Tumor Microenvironment
Source: Adv Sci (Weinh). 2026 Feb 3;13(20):e13672. doi: 10.1002/advs.202513672 (PMC13067782; doi:10.1002/advs.202513672)
Supplement: Supplementary file 2 — Supporting File 2: advs74151‐sup‐0002‐TableS1.xlsx. [file ADVS-13-e13672-s004.xlsx]

## Sheet: Lib1-Cell surface proteome
ACHE
ACKR1
ACVR2A
ACVR2B
ADAM10
ADAM9
ADGRA2
ADGRA3
ADGRE1
ADGRE2
ADGRE3
ADGRE5
ADGRF1
ADGRF5
ADGRG1
ADGRG2
ADGRG6
ADGRL2
ADGRL4
AJAP1
ALCAM
ALK
ALPP
AMIGO1
AMIGO2
ANO6
ANO9
ANTXR1
APCDD1
APOH
AQP4
AREG
ARSF
ART1
ART4
ATP1B1
ATP1B2
ATP1B3
ATP6AP2
ATRN
AXL
B2M
B3GAT1
BACE1
BCAM
BCAN
BGN
BMPR1A
BMPR1B
BMPR2
BSG
BST1
BST2
BTN3A2
BTN3A3
C11orf24
CACNA1E
CADM2
CADM3
CALCRL
CALR
CASD1
CCR1
CCR2
CCR4
CCR8
CCR9
CD109
CD151
CD160
CD164
CD177
CD22
CD24
CD247
CD248
CD274
CD276
CD302
CD320
CD37
CD4
CD40
CD44
CD46
CD47
CD55
CD58
CD59
CD63
CD68
CD70
CD72
CD81
CD82
CD9
CD99
CDCP1
CDH1
CDH10
CDH15
CDH17
CDH19
CDH6
CDH8
CDH9
CDHR2
CDHR5
CDON
CDSN
CEACAM1
CEACAM5
CEACAM6
CELSR1
CELSR2
CELSR3
CLCA2
CLDN1
CLDN10
CLDN12
CLEC12A
CLEC14A
CLEC17A
CLEC2D
CLEC4A
CLEC4D
CLEC4M
CLEC5A
CLEC7A
CLSTN1
CMKLR1
CNNM2
CNNM3
CNTFR
CNTN3
CNTNAP1
CNTNAP2
CNTNAP5
COL1A1
COL25A1
CRHR2
CRLF1
CRLF2
CSF2RA
CSPG4
CX3CL1
CX3CR1
CXCR4
CXCR5
CXCR6
DCBLD1
DCBLD2
DCHS1
DDR1
DGCR2
DLK1
DLL4
DSC1
DSC2
DSG2
ECE1
EFNA4
EFNA5
EFNB3
EGFR
ELFN1
ELFN2
EMB
ENPEP
ENPP1
EPCAM
EPDR1
EPHA5
EPHB4
ERBB2
ERBB3
ESAM
ESYT2
EVI2A
EVI2B
F11R
F2RL3
F3
FAM171A1
FAM174A
FAM174B
FAS
FAT1
FAT4
FCRL3
FCRL6
FGA
FGB
FGFR1
FGFR2
FGFR3
FLRT1
FNDC5
FREM2
FUT3
FUT4
FZD10
FZD4
FZD5
FZD9
GFRA3
GGT1
GGT7
GJA10
GJA4
GJA8
GJB3
GJB4
GJB5
GJB6
GJB7
GJC1
GJC2
GJC3
GJD2
GJD3
GJD4
GPC4
GPM6A
GPM6B
GPR174
GPR176
GPR39
GPR65
GREM1
GYPC
HAPLN4
HBEGF
HEG1
HEPACAM2
HFE2
HHIP
HHLA2
HLA-A
HLA-B
HLA-C
HLA-DPA1
HLA-DPB1
HLA-DRA
HLA-DRB1
HLA-DRB5
HLA-E
HLA-G
HMMR
HYAL2
ICAM1
ICAM2
ICAM4
ICAM5
ICOSLG
IFITM1
IFNGR1
IGDCC4
IGF1R
IGF2R
IGLON5
IGSF1
IGSF3
IGSF5
IGSF8
IL12RB1
IL15RA
IL17RA
IL17RB
IL1RAP
IL1RL1
IL1RL2
IL27RA
IL2RG
IL5RA
IL6ST
INSR
ISLR
ITFG1
ITGA1
ITGA10
ITGA11
ITGA2B
ITGA3
ITGA4
ITGA5
ITGA6
ITGA7
ITGA8
ITGA9
ITGAV
ITGB1
ITGB3
ITGB4
ITGB5
ITGB6
ITGB7
ITGB8
JAG1
JAM2
JAM3
JAML
KCNA3
KDR
KEL
KIAA1324L
KIRREL1
KIRREL2
KIRREL3
KISS1R
KITLG
KLRC1
KLRC2
KLRG1
L1CAM
LAG3
LAIR1
LAIR2
LAMA2
LAMA3
LAMA4
LAMP1
LAMP3
LDLR
LEPR
LIFR
LILRB1
LPAR5
LRFN3
LRP1
LRRC15
LRRC25
LRRC32
LRRC4B
LRRN1
LRRN2
LRRN4CL
LSAMP
LTB4R
LTBR
LY6D
LYPD3
M6PR
MCAM
MEGF8
MELTF
MFAP3
MFAP3L
MFGE8
MICA
MICB
MME
MPZ
MPZL1
MRC2
MRGPRF
MSC
MSLN
MSR1
MST1R
MUC1
MUC4
MXRA8
MYOF
NCAM1
NCAM2
NECTIN1
NECTIN2
NECTIN3
NEGR1
NFASC
NGFR
NINJ1
NINJ2
NLGN1
NLGN2
NLGN3
NLGN4X
NLGN4Y
NMUR1
NOTCH1
NOTCH2
NOTCH4
NPTN
NPY1R
NRCAM
NRP1
NRXN1
NT5E
NTM
NTRK1
NTRK2
OPCML
OSCAR
P2RX7
P2RY10
P2RY11
P2RY8
PARM1
PCDH15
PCDH18
PCDH19
PCDH20
PCDH7
PCDH9
PCDHA10
PCDHA11
PCDHA6
PCDHAC2
PCDHB10
PCDHB11
PCDHB12
PCDHB15
PCDHB2
PCDHB3
PCDHB4
PCDHB6
PCDHGC5
PDCD1LG2
PDPN
PEAR1
PECAM1
PI16
PILRA
PKD1L3
PLA2R1
PLAT
PLAU
PLVAP
PLXDC1
PLXNC1
PODXL
PODXL2
POSTN
PRNP
PROCR
PROM1
PROM2
PTAFR
PTGFRN
PTPRF
PTPRJ
PTPRK
PTTG1IP
PVR
QSOX2
RAET1G
RAMP3
RELL1
RHAG
RHBDF2
RHCE
RHD
ROBO1
ROBO4
RTN4R
RTP2
S1PR1
S1PR5
SCARA5
SCARB1
SCARF2
SDC1
SDC2
SDK1
SDK2
SELPLG
SEMA4B
SEMA4C
SEMA4D
SEMA5A
SEMA6B
SEMA7A
SERPINE2
SEZ6L2
SIDT2
SIGLEC10
SIGLEC11
SIGLEC12
SIGLEC5
SIGLEC6
SIGLEC9
SIRPA
SLAMF6
SLAMF7
SLAMF8
SLC12A9
SLC14A1
SLC22A16
SLC23A2
SLC29A4
SLC2A4
SLC38A1
SLC44A1
SLC46A1
SLC46A2
SLC4A1
SLC4A7
SLC6A6
SLC7A5
SLCO3A1
SLCO4A1
SLCO4C1
SLIT2
SLITRK3
SLITRK4
SLITRK6
SORCS1
SORCS2
SORT1
SPN
STEAP4
SUSD1
SUSD5
TACSTD2
TFRC
TGFB1
TGFBR2
TGFBR3
THBD
THSD1
THSD4
THSD7A
THY1
TIGIT
TLR1
TLR3
TLR8
TLR9
TM2D1
TM2D3
TMCO3
TMEFF1
TMEM132E
TMEM25
TMEM87B
TMEM8A
TMIGD2
TMX4
TNFRSF10A
TNFRSF10B
TNFRSF10C
TNFRSF10D
TNFRSF11A
TNFRSF12A
TNFRSF14
TNFRSF17
TNFRSF18
TNFRSF1A
TNFRSF1B
TNFRSF21
TNFSF12
TNFSF13
TNFSF13B
TNFSF18
TNFSF4
TNFSF8
TNXB
TPBG
TREML1
TREML2
TRHR
TTYH2
TTYH3
TXNDC15
TYRO3
ULBP2
UNC5A
UNC5B
UNC5C
UNC5D
VASN
VIPR1
VNN2
VSIR
VSTM1
VWF
WNT5A
WNT5B
ZDHHC5
ZP4

## Sheet: CRISPR tiling libraries
sgRNA	sgRNA
mITGB1_1	AGTGACATAGAGAATCCCAG
mITGB1_2	TCCCAACATTCCTACCAATG
mITGB1_3	ACTTCTTCAGTGAAGCCCAG
mITGB1_4	AGGAGAAAATGAATGCCAAG
mITGB1_5	CAAGAGTGCCGTGACAACTG
mITGB1_6	CACCACATTCACAAATACCC
mITGB1_7	GAAAATAGCAAATTGCCAGA
mITGB1_8	GGAAATGGGACATTTGAGTG
mITGB1_9	AGCCAGTCCCAAGTGCCATG
mITGB1_10	CAAATCCTATTGCAAGAATG
mITGB1_11	GAATGTGAAAAGTCTTGGAA
mITGB1_12	GTGCTTAGTCTTACTGACAG
mITGB1_13	GAATGCTATCCCAATTACAC
mITGB1_14	AAGCAGGGCCAAATTGTGGG
mITGB1_15	GCGGAGAATGTATACAAGCA
mITGB1_16	TCTGTGGACAGTGTGTGTGT
mITGB1_17	TCTCACCAAAGTAGAAAGCA
mITGB1_18	AAAGTGAAACCCAGCATCCG
mITGB1_19	TGAAGTGAACAGTGAAGACA
mITGB1_20	CTTTCTGCAGGTGCAATGAG
mITGB1_21	AGTGTGCCCACTGCTGACTT
mITGB1_22	TCTAATGGCTTAATTTGTGG
mITGB1_23	GGAGAAAATGAATGCCAAGT
mITGB1_24	TGACCATTTGACGCTAGACA
mITGB1_25	AACTTGGATTCTCCAGAAGG
mITGB1_26	AATGAATGCCAAGTGGGACA
mITGB1_27	TTTGATTCCTAAGTCAGCAG
mITGB1_28	AAGTTTCCAAATCAGCAGCA
mITGB1_29	GGAAACTTGGATTCTCCAGA
mITGB1_30	AACAATGGAGAATGTGTCTG
mITGB1_31	CGATCCTGTGACCCATTGCA
mITGB1_32	CGGATTGACCACAGTTGTCA
mITGB1_33	TAAGGTAGTAGAGATCAATA
mITGB1_34	TGCTACAATTGGGATGATGT
mITGB1_35	GTCTGACATGTCTCACAAGT
mITGB1_36	TCTGAGTAATGTCTTCTGGC
mITGB1_37	TGTGGTCAATCCGAAGTATG
mITGB1_38	AAGTGCAATTGTCAAAGCCA
mITGB1_39	GTTTACATTAAAATTCAAGA
mITGB1_40	GGGATGATGTCGGGACCAGT
mITGB1_41	TCAAATGGTCAGATCTGCAA
mITGB1_42	GAGACATGTCAGACCTGCCT
mITGB1_43	AGTTTACATTAAAATTCAAG
mITGB1_44	TATGCTCTGCACAGACGCCA
mITGB1_45	CAGTTTTGTTCACTTGTACA
mITGB1_46	TGGCTTTGATGCAATCATGC
mITGB1_47	GTGCATGTTGTGGAGACTCC
mITGB1_48	TTGATTCCTAAGTCAGCAGT
mITGB1_49	GGGCTTCACTGAAGAAGTAG
mITGB1_50	TGTGACCCATTGCAAGGAGA
mITGB1_51	CTGCAGGAAAGAGAACAGTT
mITGB1_52	CGGATTTGATGAATGAAATG
mITGB1_53	GCCAGTCCCAAGTGCCATGA
mITGB1_54	AATGATAATTCATGACAGAA
mITGB1_55	TTTCACTTAGTTTCTGAACA
mITGB1_56	CTACTTTGGTGAGATTGAAG
mITGB1_57	TCCAAATCAGCAGCAAGGCA
mITGB1_58	TCATCACATCGTGCAGAAGT
mITGB1_59	ACGACTGCTGGTGTTTTCCA
mITGB1_60	AAGACATGGACGCTTACTGC
mITGB1_61	CATCCCAATTGTAGCAGGCG
mITGB1_62	AAAGCAAATGCCAAATCTTG
mITGB1_63	TGAAGCTATCGTGCATGTTG
mITGB1_64	GGTCAGATCTGCAATGGCCG
mITGB1_65	CAATGATGGACAATGTCACC
mITGB1_66	AGGATTTCTTAGCTTTGCTG
mITGB1_67	TACTTTGGTGAGATTGAAGT
mITGB1_68	CAAATGTCCCATTTCCCTCA
mITGB1_69	CACCAATCGCAGCAAAGGGA
mITGB1_70	ATGTCACCAATCGCAGCAAA
mITGB1_71	CATTTGAGTGTGGAGCCTGC
mITGB1_72	GCAATGAGGGGCGTGTTGGG
mITGB1_73	GTCACAGGATCGACCTGCAC
mITGB1_74	TAAAGTCGCTGATTGGCTGG
mITGB1_75	GAGGAATGTAACACGACTGC
mITGB1_76	GTATTACCTTGTAAACAGGT
mITGB1_77	ATCTTTCTGCAGGTGCAATG
mITGB1_78	GTGATAACTTCAACTGTGAT
mITGB1_79	AAAGAAAGACACGTGTGCAC
mITGB1_80	GATTCTCTATGTCACTTGGC
mITGB1_81	GCACAGATCCCAAGTTTCAA
mITGB1_82	TAGAGTAGGAGAGATCCATA
mITGB1_83	AATTTTAGAAGCAGCTGTTG
mITGB1_84	AATGTCCTTCTCCTTGCAAT
mITGB1_85	ATACAAGCAGGGCCAAATTG
mITGB1_86	AGAAGGACATTGATGACTGC
mITGB1_87	AGAGTTCCAACCTGTTTACA
mITGB1_88	TGTGACTGTTCTTTGGACAC
mITGB1_89	CTTCAGACTTCCGCATTGGT
mITGB1_90	GACATCATCCCAATTGTAGC
mITGB1_91	CAGATCATCTTTCATAGAGT
mITGB1_92	TCTTTCTGCAGGTGCAATGA
mITGB1_93	TCGGAAATCTGCAGTAACAA
mITGB1_94	TTGCAGGCAATGGCGTGTGC
mITGB1_95	GCTGGAGATGGGAAACTTGG
mITGB1_96	AAGAATGGGGTGAATGGGAC
mITGB1_97	GTGGTCAATCCGAAGTATGA
mITGB1_98	TGCGGAGAATGTATACAAGC
mITGB1_99	TTTATAGTTTGAGAGCCTCT
mITGB1_100	CAGGGAGAAGTTGCCCCAGC
mITGB1_101	TTAGAAGCAGCTGTTGTGGT
mITGB1_102	TAATGATAATTCATGACAGA
mITGB1_103	ATTTGATGAATGAAATGAGG
mITGB1_104	ATTACTTCAGACTTCCGCAT
mITGB1_105	ATAACTTACCGTGTCCCACT
mITGB1_106	ATTTAGACATTTTTGCAAGA
mITGB1_107	AATTTCAAGAATCCAAACTA
mITGB1_108	ATGGCTTAATTTGTGGAGGT
mITGB1_109	ATGGTCAGATCTGCAATGGC
mITGB1_110	CAACATTTCTATTGGAGATG
mITGB1_111	TGTAGGCATCGATGATTAGC
mITGB1_112	GGATCGACCTGCACCGGCTG
mITGB1_113	GGCCGGGGTATTTGTGAATG
mITGB1_114	AATTTTAATGTAAACTTCTG
mITGB1_115	ACCATTAAAATTAAACCTCT
mITGB1_116	GGTATTGTTTTACCCAATGA
mITGB1_117	CTGGAGAATGTGAAAAGTCT
mITGB1_118	GCAATTGAAGGATAATCCTA
mITGB1_119	AATGTCACCAATCGCAGCAA
mITGB1_120	GCAACGCATATCTGGAAACT
mITGB1_121	CAAACTGATCAATCCAATCC
mITGB1_122	GCTACAATTGGGATGATGTC
mITGB1_123	TGAACAAGGTGAGCAATTGA
mITGB1_124	TGATGCAATCATGCAGGTTG
mITGB1_125	TATTGCAAGAATGGGGTGAA
mITGB1_126	CCTAAGTACTTACATAGTAA
mITGB1_127	CTCTGCACAGACGCCAAGGC
mITGB1_128	TTTGCTGGAGATGGGAAACT
mITGB1_129	ATCTCACCAAAGTAGAAAGC
mITGB1_130	TACAAGCAGGGCCAAATTGT
mITGB1_131	TATTTCACCTATTCAGTGAA
mITGB1_132	TGGTCAGATCTGCAATGGCC
mITGB1_133	AGGATCGACCTGCACCGGCT
mITGB1_134	ATTTTTGTAGCTAAATGGGC
mITGB1_135	GAAGTTGCCCCAGCCGGTGC
mITGB1_136	CCATTTCCCTCATGGCACTT
mITGB1_137	CCAAACTATGGACGTAAAGC
mITGB1_138	TGGTGTTTTCCACGGATGCT
mITGB1_139	TTTAGAAGCTTTGAAAAAGA
mITGB1_140	TTAGAAGCTTTGAAAAAGAA
mITGB1_141	CAAGTTGGCCCTTGAAACTT
mITGB1_142	GGTCCATGTCTAGCGTCAAA
mITGB1_143	CTCATCTCCAATAGAAATGT
mITGB1_144	AAGGGATGGCAGAGAAGCTC
mITGB1_145	ATTCACCCCATTCTTGCAAT
mITGB1_146	AAGGATTTCTTAGCTTTGCT
mITGB1_147	CAATGTCCTTCTCCTTGCAA
mITGB1_148	CTGCTTCTAAAATTGAGATC
mITGB1_149	CATGGCACTTGGGACTGGCT
mITGB1_150	GCAAGGCTGCACTTACCTGC
mITGB1_151	AGGTGCAATGAGGGGCGTGT
mITGB1_152	TCATTTGTAGACTGTCCTAC
mITGB1_153	AATACAAATGAAATTTACTC
mITGB1_154	AGGTCTAATGGCTTAATTTG
mITGB1_155	CTGGGATTCTCTATGTCACT
mITGB1_156	GTTGGTCAGCAACGCATATC
mITGB1_157	TTTTAAAGTCGCTGATTGGC
mITGB1_158	ATCATGCAGGTTGCGGTTTG
mITGB1_159	ATTTAAAGCACTCACGTTGT
mITGB1_160	CAACCACGCCTGCTACAATT
mITGB1_161	GGTTTCACTTTGCTGGAGAT
mITGB1_162	GAGTTTTTCAATGAACTTGT
mITGB1_163	TGGGACTGGCTGGGATGCCA
mITGB1_164	CCCAAGTGCCATGAGGGAAA
mITGB1_165	TTCAACTGTGATAGGTCTAA
mITGB1_166	TTCTCCTTGCAATGGGTCAC
mITGB1_167	ACAAGTTGGCCCTTGAAACT
mITGB1_168	GGTGCAATGAGGGGCGTGTT
mITGB1_169	ATTGCATCAAAGCCACCTTC
mITGB1_170	ATTGCAAGAATGGGGTGAAT
mITGB1_171	TTTCTTTTAAAGTCGCTGAT
mITGB1_172	ATCTTTTTCGTTGCAGGCAA
mITGB1_173	CAGGATCGACCTGCACCGGC
mITGB1_174	CAGTGCAGAGCCTTCAATAA
mITGB1_175	CAGGTGACATTGTCCATCAT
mITGB1_176	AATGGCTTAATTTGTGGAGG
mITGB1_177	TGCACAGATCCCAAGTTTCA
mITGB1_178	AACCATTAAAATTAAACCTC
mITGB1_179	GCTGGGGTTGTGCTAATATA
mITGB1_180	ATTGTAGCAGGCGTGGTTGC
mITGB1_181	TCAGCAGTGGGCACACTGTC
mITGB1_182	AGGTGACATTGTCCATCATT
mITGB1_183	TGGATCTGAGTAATGTCTTC
mITGB1_184	TCCCTCATGGCACTTGGGAC
mITGB1_185	TGTTCTGTATTTGGCCAAAC
mITGB1_186	TTGTGGGTGGTGTACAAATA
mITGB1_187	GTTATAGATGAATTTGCAAC
mITGB1_188	ATTCATTTTCCCTCATACTT
mITGB1_189	CCAAGTGCCATGAGGGAAAT
mITGB1_190	AAGTGTTCCAACATTTCTAT
mITGB1_191	CCCATTTCCCTCATGGCACT
mITGB1_192	TTTAGGCTTTGGCTCATTTG
mITGB1_193	GGAATTTGCTAAATTTGAAA
mITGB1_194	GGGTTTCACTTTGCTGGAGA
mITGB1_195	ATAAGGTAGTAGAGATCAAT
mITGB1_196	GTCACGGCACTCTTGTAAAT
mITGB1_197	TAATTTATTGTTACTCCGTC
mITGB1_198	ACAAATCCTATTGCAAGAAT
mITGB1_199	TTGCAACTGGTTTCCTGGAT
mITGB1_200	TATACATTCTCCGCAAGATT
mITGB1_201	CATGCACTGCCAGTGTAATT
mITGB1_202	TACAAATCCTATTGCAAGAA
mITGB1_203	TATTGATCTCTACTACCTTA
mITGB1_204	CTACTCTATGAAAGATGATC
mITGB1_205	ATTGTTGCCATTCACTGAAT
mITGB1_206	TTTGTACACCACCCACAATT
mITGB1_207	TGCTAATAAATGTCCAAATA
mITGB1_208	GTGAATGGGACAGGAGAAAA
mITGB1_209	TTAATAGGACTCTTGTAAAT
mITGB1_210	TGCCATCCCTTTGCTGCGAT
mITGB1_211	GCAACCACGCCTGCTACAAT
mITGB1_212	TTTCTTTTCTCCTTTATTGA
mITGB1_213	GATGCTGGGTTTCACTTTGC
mITGB1_214	CCAGCTTTACGTCCATAGTT
mITGB1_215	TCTTTCTTCAGAAGTCATTC
mITGB1_216	CAGTGCATGTGACTGTTCTT
mITGB1_217	TTGTATATACATTATTTTCC
mITGB1_218	ACATTCTTTTCTTTAGGCTT
mITGB1_219	CTTTGTATTACCTTGTAAAC
mITGB1_220	TGAATTTGCAACTGGTTTCC
mITGB1_221	CTGGTGTTTTCCACGGATGC
mITGB1_222	AGCACATTTTTGTAGCTAAA
mITGB1_223	GTTGCTGGAATTGTTCTTAT
mITGB1_224	GGATTCTTGAAATTATTAAT
mITGB1_225	AGTTTGATTTGTTCTGTATT
mITGB1_226	CTTTATAGTTTGAGAGCCTC
mITGB1_227	TCATGGCACTTGGGACTGGC
mITGB1_228	CTTCTCCCTGCTTTCTACTT
mITGB1_229	AACCTTTTTTTTTACCTGTT
mITGB1_230	ATGGTTTCAGACTCCTTATT
mITGB1_231	ACATGCACTGCCAGTGTAAT
mITGB1_232	CAAGGATTTCTTAGCTTTGC
mITGB1_233	GCACATTTTTGTAGCTAAAT
mITGB1_234	GCCTTGCCTTGCTGCTGATT
mITGB1_235	GCCCAGAGGTTTAATTTTAA
