# Supplementary material for: ITGB1 Regulates Triple‐Negative Breast Cancer Development by Modulating the Tumor Microenvironment
Source: Adv Sci (Weinh). 2026 Feb 3;13(20):e13672. doi: 10.1002/advs.202513672 (PMC13067782; doi:10.1002/advs.202513672)
Supplement: Supplementary file 3 — Supporting File 3: advs74151‐sup‐0003‐TableS2.xlsx. [file ADVS-13-e13672-s001.xlsx]

## Sheet: Sheet1
Cryo-EM data collection, refinement, and validation statistics
	ITGB1-OS2966Fab
	(EMD-49184, PDB ID 9NAB)
Data collection and processing
Magnification	105000
Voltage (kV)	300
Electron exposure (e-/Å2)	50
Defocus range (μm)	-1.0~ -2.0
Pixel size (Å)	0.72
Symmetry imposed	C1
Initial particle images (no.)	8195861
Final particle images (no.)	1918745
Map resolution (Å)	2.54
FSC threshold	0.143
Map resolution range (Å)	2.0~4.0
Refinement
Model resolution (Å)	3.3
FSC threshold	0.5
Model resolution range (Å)	2.5-3.3
Model composition
Non-hydrogen atoms	8498
Protein residues	1106
B factors (Å2)
Protein	70.55
R.m.s. deviations
Bond lengths (Å)	0.004
Bond angles (°)	0.802
Validation
MolProbity score	2.64
Clash score	15.81
Poor rotamers (%)	5.35
Ramachandran plot
Favored (%)	94.43
Allowed (%)	5.47
Disallowed (%)	0.09
