# Supplementary material for: ITGB1 Regulates Triple‐Negative Breast Cancer Development by Modulating the Tumor Microenvironment
Source: Adv Sci (Weinh). 2026 Feb 3;13(20):e13672. doi: 10.1002/advs.202513672 (PMC13067782; doi:10.1002/advs.202513672)
Supplement: Supplementary file 4 — Supporting File 4: advs74151‐sup‐0004‐TableS3.xlsx. [file ADVS-13-e13672-s003.xlsx]

## Sheet: ITGB1-KO VS Ctrl-KO in vitro
In vivo	UP					Down
	Gene ID	Gene symbol	Pvalue	Log2(Ratio)		Gene ID	Gene symbol	Pvalue	Log2(Ratio)
	ENSG00000182983	ZNF662	9.49797e-06	4.07513		ENSG00000157927	RADIL	9.00117e-06	-1.66117
	ENSG00000166669	ATF7IP2	8.87394e-06	6.74747		ENSG00000163362	INAVA	8.40171e-06	-1.17876
	ENSG00000110002	VWA5A	7.73967e-06	2.19989		ENSG00000076826	CAMSAP3	8.17704e-06	-2.78325
	ENSG00000178150	ZNF114	7.31239e-06	1.31286		ENSG00000126562	WNK4	7.799e-06	-1.12088
	ENSG00000204257	HLA-DMA	7.28135e-06	1.13897		ENSG00000205744	DENND1C	6.12697e-06	-2.30113
	ENSG00000149256	TENM4	6.96382e-06	2.02657		ENSG00000155307	SAMSN1	5.75251e-06	-4.93506
	ENSG00000282851	BISPR	6.81688e-06	2.01903		ENSG00000166920	C15orf48	5.66078e-06	-1.88005
	ENSG00000134343	ANO3	6.02991e-06	6.78969		ENSG00000137103	TMEM8B	4.26441e-06	-2.151
	ENSG00000130755	GMFG	5.61223e-06	1.71754		ENSG00000172086	KRCC1	4.22369e-06	-1.34517
	ENSG00000139946	PELI2	5.20784e-06	1.05724		ENSG00000149927	DOC2A	4.11909e-06	-1.22195
	ENSG00000003096	KLHL13	4.70757e-06	5.06777		ENSG00000164256	PRDM9	3.41196e-06	-6.8492
	ENSG00000261175	LINC02188	4.48553e-06	2.18577		ENSG00000106688	SLC1A1	3.3905e-06	-1.5134
	ENSG00000171714	ANO5	4.31216e-06	6.80025		ENSG00000253522	MIR3142HG	3.24583e-06	-3.74007
	ENSG00000197935	ZNF311	3.61067e-06	1.81085		ENSG00000183762	KREMEN1	2.81113e-06	-1.41742
	ENSG00000196917	HCAR1	2.16659e-06	2.47914		ENSG00000183196	CHST6	2.69108e-06	-2.34893
	ENSG00000086696	HSD17B2	2.06441e-06	2.97727		ENSG00000174672	BRSK2	2.64621e-06	-2.35529
	ENSG00000071282	LMCD1	1.49619e-06	1.018		ENSG00000204681	GABBR1	2.39009e-06	-1.05563
	ENSG00000080854	IGSF9B	1.43539e-06	1.58389		ENSG00000107159	CA9	2.08321e-06	-3.00044
	ENSG00000186310	NAP1L3	1.39247e-06	1.45998		ENSG00000161642	ZNF385A	1.83286e-06	-1.25439
	ENSG00000198053	SIRPA	1.25614e-06	2.22422		ENSG00000128274	A4GALT	1.6795e-06	-1.28384
	ENSG00000169862	CTNND2	1.20125e-06	5.9523		ENSG00000196839	ADA	1.65088e-06	-1.28441
	ENSG00000139970	RTN1	1.19124e-06	2.75898		ENSG00000049769	PPP1R3F	1.63968e-06	-1.45382
	ENSG00000142279	WTIP	1.09709e-06	1.31251		ENSG00000115255	REEP6	1.59261e-06	-1.34621
	ENSG00000146122	DAAM2	9.7276e-07	1.40452		ENSG00000010704	HFE	1.09861e-06	-1.14328
	ENSG00000198033	TUBA3C	8.80525e-07	7.06562		ENSG00000203930	LINC00632	1.09133e-06	-1.20012
	ENSG00000166105	GLB1L3	7.84387e-07	1.51965		ENSG00000250337	PURPL	1.00577e-06	-3.59096
	ENSG00000182648	RNF32-DT	7.15594e-07	1.04467		ENSG00000165905	LARGE2	9.6403e-07	-5.2566
	ENSG00000078900	TP73	7.01465e-07	1.05196		ENSG00000157470	FAM81A	8.95347e-07	-1.5377
	ENSG00000010361	FUZ	5.39777e-07	1.90109		ENSG00000152137	HSPB8	8.1228e-07	-1.72327
	ENSG00000149328	GLB1L2	5.19215e-07	1.0075		ENSG00000105963	ADAP1	8.05597e-07	-1.41209
	ENSG00000214357	NEURL1B	4.12119e-07	1.11543		ENSG00000182256	GABRG3	7.145e-07	-6.72123
	ENSG00000172201	ID4	1.79297e-07	1.11947		ENSG00000184588	PDE4B	7.09324e-07	-1.23518
	ENSG00000131849	ZNF132	1.6673e-07	1.5163		ENSG00000179542	SLITRK4	6.61919e-07	-6.40177
	ENSG00000185247	MAGEA11	1.54831e-07	1.54682		ENSG00000145526	CDH18	6.25737e-07	-1.05318
	ENSG00000127533	F2RL3	1.18998e-07	2.3621		ENSG00000167646	DNAAF3	5.7029e-07	-1.18066
	ENSG00000177932	ZNF354C	1.1358e-07	1.2609		ENSG00000167861	HID1	4.3796e-07	-1.12286
	ENSG00000154027	AK5	1.00329e-07	2.15606		ENSG00000141404	GNAL	3.34808e-07	-2.21967
	ENSG00000165072	MAMDC2	8.68787e-08	2.34859		ENSG00000251629	LINC02241	2.81458e-07	-2.40187
	ENSG00000268001	CARD8-AS1	7.00482e-08	1.1548		ENSG00000158106	RHPN1	2.59952e-07	-1.18356
	ENSG00000288825	H2AC18	6.95855e-08	1.20217		ENSG00000143847	PPFIA4	2.18954e-07	-2.13912
	ENSG00000185860	CCDC190	3.7267e-08	2.45802		ENSG00000291307	POLGARF	1.75441e-07	-20.418
	ENSG00000198681	MAGEA1	2.46301e-08	5.11451		ENSG00000163545	NUAK2	1.31217e-07	-1.32006
	ENSG00000105605	CACNG7	2.06888e-08	2.8597		ENSG00000198729	PPP1R14C	1.13901e-07	-1.73718
	ENSG00000149571	KIRREL3	1.94514e-08	1.81893		ENSG00000170498	KISS1	1.10714e-07	-1.15785
	ENSG00000183671	CMKLR2	1.50108e-08	1.71974		ENSG00000116852	KIF21B	1.05432e-07	-1.39775
	ENSG00000163359	COL6A3	1.47661e-08	1.22999		ENSG00000254166	CASC19	8.80162e-08	-7.46557
	ENSG00000167306	MYO5B	1.39425e-08	1.2044		ENSG00000259207	ITGB3	8.04167e-08	-1.31515
	ENSG00000116774	OLFML3	1.07577e-08	2.73916		ENSG00000221869	CEBPD	7.96345e-08	-1.24295
	ENSG00000189369	GSPT2	1.05246e-08	1.25542		ENSG00000187266	EPOR	7.41226e-08	-1.20174
	ENSG00000196092	PAX5	8.88306e-09	7.72399		ENSG00000130529	TRPM4	5.18591e-08	-1.44456
	ENSG00000126785	RHOJ	7.46108e-09	1.03782		ENSG00000265933	LINC00668	4.88006e-08	-3.43774
	ENSG00000169169	CPT1C	3.71634e-09	1.15304		ENSG00000165029	ABCA1	3.97042e-08	-1.42257
	ENSG00000136928	GABBR2	3.28638e-09	2.69194		ENSG00000127946	HIP1	3.02794e-08	-1.37466
	ENSG00000237807	LINC02984	2.11596e-09	1.12756		ENSG00000079215	SLC1A3	2.47738e-08	-1.35465
	ENSG00000125430	HS3ST3B1	1.92666e-09	1.72256		ENSG00000182871	COL18A1	2.32816e-08	-1.00345
	ENSG00000168386	FILIP1L	1.7126e-09	1.23196		ENSG00000291050	TEKT4P2	2.20863e-08	-1.50106
	ENSG00000197046	SIGLEC15	1.27054e-09	2.35762		ENSG00000204852	TCTN1	2.00315e-08	-1.28608
	ENSG00000186462	NAP1L2	1.10689e-09	4.14619		ENSG00000166145	SPINT1	1.73436e-08	-2.07282
	ENSG00000205045	SLFN12L	9.4129e-10	2.74238		ENSG00000198788	MUC2	1.6109e-08	-4.88278
	ENSG00000154760	SLFN13	7.79663e-10	1.74684		ENSG00000168398	BDKRB2	1.17514e-08	-7.72737
	ENSG00000187017	ESPN	7.41419e-10	2.84794		ENSG00000185924	RTN4RL1	1.13065e-08	-3.91088
	ENSG00000123843	C4BPB	6.98777e-10	1.48884		ENSG00000124102	PI3	7.43009e-09	-3.42513
	ENSG00000059377	TBXAS1	6.73806e-10	1.50183		ENSG00000146966	DENND2A	6.57889e-09	-1.18143
	ENSG00000175928	LRRN1	3.3947e-10	5.67847		ENSG00000143382	ADAMTSL4	6.06184e-09	-1.50286
	ENSG00000158716	DUSP23	3.29288e-10	1.27779		ENSG00000073756	PTGS2	4.96079e-09	-1.48796
	ENSG00000197937	ZNF347	2.17657e-10	1.09753		ENSG00000106976	DNM1	4.04518e-09	-1.03647
	ENSG00000148671	ADIRF	2.15158e-10	3.25209		ENSG00000164674	SYTL3	3.025e-09	-1.07256
	ENSG00000145242	EPHA5	1.61499e-10	2.58174		ENSG00000154654	NCAM2	1.89562e-09	-3.27254
	ENSG00000240747	KRBOX1	1.31546e-10	4.54479		ENSG00000173432	SAA1	7.32728e-10	-5.43844
	ENSG00000055163	CYFIP2	1.2652e-10	1.06354		ENSG00000162892	IL24	5.35208e-10	-1.53905
	ENSG00000253910	PCDHGB2	5.68688e-11	1.98357		ENSG00000229292	RFPL4AL1	4.90509e-10	-2.09893
	ENSG00000123570	RAB9B	4.3715e-11	2.27947		ENSG00000065717	TLE2	2.89437e-10	-2.61027
	ENSG00000169550	MUC15	2.77985e-11	8.52123		ENSG00000115919	KYNU	2.87082e-10	-1.128
	ENSG00000152377	SPOCK1	2.53561e-11	1.20041		ENSG00000138347	MYPN	1.64375e-10	-1.88167
	ENSG00000188738	FSIP2	1.65658e-11	1.649		ENSG00000083454	P2RX5	1.4763e-10	-1.01861
	ENSG00000013297	CLDN11	1.65083e-11	4.8362		ENSG00000065320	NTN1	9.0806e-11	-2.60378
	ENSG00000112769	LAMA4	1.60684e-11	1.35301		ENSG00000090661	CERS4	8.65344e-11	-1.94855
	ENSG00000123572	NRK	1.2923e-11	1.3834		ENSG00000169744	LDB2	8.26129e-11	-1.64483
	ENSG00000206075	SERPINB5	1.24804e-11	8.61737		ENSG00000162522	KIAA1522	7.44168e-11	-1.00598
	ENSG00000149212	SESN3	1.09436e-11	1.97965		ENSG00000090975	PITPNM2	3.66732e-11	-1.04472
	ENSG00000168032	ENTPD3	8.78102e-12	1.0907		ENSG00000140479	PCSK6	3.58641e-11	-1.93622
	ENSG00000145416	MARCHF1	6.84993e-12	2.17769		ENSG00000157111	TMEM171	1.60171e-11	-1.30745
	ENSG00000151623	NR3C2	5.04435e-12	1.16904		ENSG00000023171	GRAMD1B	4.0058e-12	-1.00796
	ENSG00000179583	CIITA	4.73161e-12	1.25117		ENSG00000261771	DNAAF4-CCPG1	2.59346e-12	-5.87808
	ENSG00000214107	MAGEB1	3.55941e-12	8.77473		ENSG00000163347	CLDN1	1.40247e-12	-1.34345
	ENSG00000169129	AFAP1L2	3.11583e-12	2.35735		ENSG00000160223	ICOSLG	9.36311e-13	-3.86506
	ENSG00000135678	CPM	2.46245e-12	1.63497		ENSG00000132481	TRIM47	7.9825e-13	-1.04401
	ENSG00000116771	AGMAT	2.18837e-12	1.21921		ENSG00000173801	JUP	5.57109e-13	-1.30182
	ENSG00000021645	NRXN3	1.7529e-12	1.99064		ENSG00000205517	RGL3	1.59826e-13	-2.89932
	ENSG00000182985	CADM1	1.42005e-12	5.79305		ENSG00000169083	AR	3.7423e-14	-2.9297
	ENSG00000165181	SHOC1	6.61357e-13	3.18268		ENSG00000134070	IRAK2	3.71785e-14	-1.16558
	ENSG00000176641	RNF152	4.71791e-13	1.23148		ENSG00000077092	RARB	2.95984e-14	-2.65186
	ENSG00000198542	ITGBL1	4.56144e-13	2.84347		ENSG00000176170	SPHK1	1.67934e-14	-1.01502
	ENSG00000160145	KALRN	1.42159e-13	1.00038		ENSG00000168056	LTBP3	1.31301e-14	-1.35443
	ENSG00000114812	VIPR1	4.50598e-14	2.25365		ENSG00000167785	ZNF558	1.13817e-14	-1.57895
	ENSG00000022556	NLRP2	4.13793e-14	6.96594		ENSG00000167772	ANGPTL4	1.27189e-15	-1.67118
	ENSG00000013016	EHD3	1.0698e-14	2.32987		ENSG00000132563	REEP2	9.33669e-16	-1.15825
	ENSG00000164283	ESM1	9.90819e-15	1.21412		ENSG00000044524	EPHA3	4.51697e-16	-4.78544
	ENSG00000196126	HLA-DRB1	4.85151e-15	2.37127		ENSG00000249550	LINC01234	3.35968e-16	-2.2145
	ENSG00000009694	TENM1	4.56482e-15	1.44025		ENSG00000181634	TNFSF15	2.06383e-16	-1.51765
	ENSG00000143195	ILDR2	2.32672e-15	1.39707		ENSG00000077150	NFKB2	1.73139e-16	-1.02121
	ENSG00000138131	LOXL4	2.14831e-15	2.08085		ENSG00000160179	ABCG1	2.51153e-17	-3.40611
	ENSG00000198455	ZXDB	1.95848e-15	1.25017		ENSG00000119922	IFIT2	1.57833e-18	-1.12776
	ENSG00000169174	PCSK9	9.59763e-16	1.44366		ENSG00000214049	UCA1	1.08288e-18	-2.71285
	ENSG00000147231	RADX	8.72527e-16	2.44144		ENSG00000164400	CSF2	9.35161e-19	-2.75924
	ENSG00000134516	DOCK2	4.96306e-16	2.68526		ENSG00000223638	RFPL4A	8.00411e-20	-2.02314
	ENSG00000164211	STARD4	4.61671e-16	1.0118		ENSG00000135114	OASL	2.34776e-20	-1.88402
	ENSG00000076716	GPC4	1.11487e-16	7.42121		ENSG00000100628	ASB2	1.79256e-20	-3.45877
	ENSG00000163376	KBTBD8	7.74271e-17	1.62251		ENSG00000185745	IFIT1	1.30633e-20	-1.2109
	ENSG00000162981	LRATD1	1.03585e-17	2.2826		ENSG00000184371	CSF1	4.81186e-21	-1.00722
	ENSG00000125845	BMP2	8.47752e-18	1.3457		ENSG00000131746	TNS4	3.77259e-21	-1.695
	ENSG00000101670	LIPG	7.60796e-18	3.91392		ENSG00000141401	IMPA2	1.79682e-21	-1.22753
	ENSG00000121966	CXCR4	6.96813e-18	1.47618		ENSG00000163874	ZC3H12A	4.40237e-22	-1.72622
	ENSG00000124882	EREG	4.55454e-18	1.0688		ENSG00000132359	RAP1GAP2	1.75211e-22	-1.32711
	ENSG00000242732	RTL5	4.46042e-18	1.47813		ENSG00000180530	NRIP1	8.46127e-24	-1.73685
	ENSG00000075340	ADD2	1.03879e-19	4.27437		ENSG00000170927	PKHD1	7.28057e-24	-4.29826
	ENSG00000150551	LYPD1	7.4488e-20	2.08966		ENSG00000100906	NFKBIA	3.13458e-24	-1.36462
	ENSG00000164161	HHIP	6.734e-20	1.87509		ENSG00000133243	BTBD2	2.15187e-24	-1.0981
	ENSG00000108551	RASD1	6.36471e-21	1.15232		ENSG00000105514	RAB3D	1.20353e-26	-2.16479
	ENSG00000169439	SDC2	6.07273e-21	1.31371		ENSG00000144802	NFKBIZ	4.90632e-27	-1.44988
	ENSG00000149972	CNTN5	2.66888e-21	3.2299		ENSG00000168461	RAB31	4.38863e-27	-1.05258
	ENSG00000255248	MIR100HG	1.16743e-21	1.14846		ENSG00000215182	MUC5AC	2.39141e-27	-5.08194
	ENSG00000156395	SORCS3	8.39256e-22	2.03044		ENSG00000169429	CXCL8	1.74193e-28	-1.74784
	ENSG00000106484	MEST	6.66956e-22	1.96539		ENSG00000163739	CXCL1	8.87714e-31	-4.61877
	ENSG00000102271	KLHL4	3.8156e-22	1.37836		ENSG00000171298	GAA	4.53553e-31	-1.48875
	ENSG00000168077	SCARA3	1.78424e-22	1.57338		ENSG00000081041	CXCL2	3.67555e-31	-2.89549
	ENSG00000187837	H1-2	5.47891e-23	1.03226		ENSG00000163734	CXCL3	1.28034e-31	-2.85885
	ENSG00000109321	AREG	3.04089e-24	1.79617		ENSG00000130702	LAMA5	1.85438e-32	-1.16613
	ENSG00000186281	GPAT2	2.42805e-24	1.87506		ENSG00000075275	CELSR1	7.8023e-33	-1.59039
	ENSG00000105767	CADM4	1.48105e-24	2.44822		ENSG00000205426	KRT81	2.13495e-35	-1.37347
	ENSG00000155093	PTPRN2	1.32312e-24	1.87954		ENSG00000132182	NUP210	2.01868e-37	-1.48989
	ENSG00000244128	LINC01322	9.2142e-25	3.05429		ENSG00000006118	TMEM132A	4.2181e-39	-1.55022
	ENSG00000117152	RGS4	1.18142e-25	1.41495		ENSG00000117983	MUC5B	6.64603e-41	-4.2034
	ENSG00000198157	HMGN5	4.03492e-26	2.18277		ENSG00000156711	MAPK13	1.01798e-44	-1.2632
	ENSG00000189186	DCAF8L2	3.76498e-26	5.5066		ENSG00000082397	EPB41L3	1.97766e-48	-1.20458
	ENSG00000170006	TMEM154	3.7185e-26	1.21974		ENSG00000101210	EEF1A2	1.48014e-49	-2.20943
	ENSG00000206190	ATP10A	4.88154e-27	2.70001		ENSG00000169851	PCDH7	1.15893e-52	-3.19745
	ENSG00000130303	BST2	7.65092e-28	2.01042		ENSG00000136244	IL6	2.50175e-65	-3.99621
	ENSG00000172260	NEGR1	2.81167e-28	1.44999		ENSG00000125730	C3	2.81632e-70	-9.88772
	ENSG00000180543	TSPYL5	2.12878e-28	1.89922		ENSG00000090339	ICAM1	1.31368e-79	-2.3529
	ENSG00000125378	BMP4	6.58907e-29	1.19045		ENSG00000269378	ITGB1P1	3.17519e-81	-3.86991
	ENSG00000137642	SORL1	1.50083e-29	4.09105		ENSG00000148344	PTGES	1.07277e-90	-2.51719
	ENSG00000163453	IGFBP7	3.97574e-30	1.11947		ENSG00000108342	CSF3	3.87897e-204	-3.98615
	ENSG00000109929	SC5D	1.99088e-30	1.57748		ENSG00000150093	ITGB1	0	-3.39992
	ENSG00000104870	FCGRT	3.59541e-34	2.44452
	ENSG00000136167	LCP1	2.28595e-34	1.35314
	ENSG00000184860	SDR42E1	1.32479e-34	2.87411
	ENSG00000101333	PLCB4	5.97808e-36	4.82607
	ENSG00000154330	PGM5	5.32148e-36	2.07173
	ENSG00000110031	LPXN	2.59135e-36	1.17637
	ENSG00000158639	PAGE5	2.75881e-39	8.11198
	ENSG00000109501	WFS1	1.4283e-40	1.08223
	ENSG00000154096	THY1	1.87595e-41	7.76987
	ENSG00000134824	FADS2	2.97167e-42	1.0567
	ENSG00000052802	MSMO1	9.14368e-43	1.80212
	ENSG00000145147	SLIT2	1.42455e-49	1.76582
	ENSG00000154678	PDE1C	9.87589e-50	1.65354
	ENSG00000171004	HS6ST2	3.36986e-51	8.07392
	ENSG00000170961	HAS2	3.98452e-58	1.92378
	ENSG00000099194	SCD	1.97264e-59	1.30095
	ENSG00000197594	ENPP1	8.32171e-62	1.69606
	ENSG00000204287	HLA-DRA	8.85854e-65	3.27586
	ENSG00000137801	THBS1	3.67816e-69	1.46979
	ENSG00000019582	CD74	1.10226e-75	1.74951
	ENSG00000064300	NGFR	5.7199e-80	3.53134
	ENSG00000227234	SPANXB1	2.97257e-96	1.95467
	ENSG00000186480	INSIG1	1.45299e-116	2.75519
	ENSG00000141469	SLC14A1	1.6496e-119	3.33407
	ENSG00000165323	FAT3	1.05714e-120	3.83755
	ENSG00000140937	CDH11	7.01061e-127	6.72995
	ENSG00000196611	MMP1	2.81222e-177	1.71516

## Sheet: ITGB1-KO VS Ctrl-KO in vivo
In vivo	UP					Down
	Gene ID	Gene symbol	Pvalue	Log2(Ratio)		Gene ID	Gene symbol	Pvalue	Log2(Ratio)
	ENSG00000027869	SH2D2A	6.30763e-14	1.56436		ENSG00000006042	TMEM98	2.02141e-06	-2.28044
	ENSG00000055732	MCOLN3	6.14765e-06	1.05368		ENSG00000046653	GPM6B	5.5856e-08	-1.7386
	ENSG00000064989	CALCRL	9.58536e-10	1.29285		ENSG00000074964	ARHGEF10L	6.27259e-09	-4.38108
	ENSG00000071991	CDH19	7.79721e-06	3.25845		ENSG00000087258	GNAO1	6.71751e-11	-2.14821
	ENSG00000074370	ATP2A3	5.29354e-06	1.51829		ENSG00000102287	GABRE	8.82383e-13	-1.61363
	ENSG00000078098	FAP	6.12881e-14	2.64311		ENSG00000113140	SPARC	6.75916e-21	-1.49705
	ENSG00000079841	RIMS1	2.3931e-06	1.53436		ENSG00000113594	LIFR	8.48907e-25	-1.05347
	ENSG00000082397	EPB41L3	6.73362e-11	2.1205		ENSG00000114251	WNT5A	5.83664e-16	-1.73929
	ENSG00000091129	NRCAM	1.37007e-09	1.76924		ENSG00000117643	MAN1C1	2.81501e-06	-1.59434
	ENSG00000105383	CD33	6.5584e-07	3.54106		ENSG00000120594	PLXDC2	1.71676e-09	-1.01851
	ENSG00000106278	PTPRZ1	8.80665e-07	4.88039		ENSG00000125378	BMP4	2.26535e-22	-1.24484
	ENSG00000113494	PRLR	2.44729e-07	1.17189		ENSG00000126759	CFP	1.00315e-08	-1.51326
	ENSG00000113504	SLC12A7	3.51532e-11	2.05215		ENSG00000128510	CPA4	4.21467e-14	-1.59857
	ENSG00000114200	BCHE	3.72957e-18	1.76355		ENSG00000129422	MTUS1	4.15637e-06	-1.45584
	ENSG00000117318	ID3	1.26206e-10	1.34839		ENSG00000129521	EGLN3	4.0557e-07	-1.87169
	ENSG00000118785	SPP1	2.36527e-13	4.28242		ENSG00000134668	SPOCD1	3.52086e-12	-1.41526
	ENSG00000120324	PCDHB10	2.17459e-07	1.0119		ENSG00000137449	CPEB2	9.46385e-23	-1.27582
	ENSG00000122133	PAEP	2.74421e-13	4.05101		ENSG00000138131	LOXL4	1.2281e-09	-2.19924
	ENSG00000122136	OBP2A	3.2693e-12	3.594		ENSG00000138639	ARHGAP24	8.83231e-10	-1.31457
	ENSG00000132031	MATN3	3.88961e-11	1.41852		ENSG00000140022	STON2	1.7312e-06	-1.61863
	ENSG00000133083	DCLK1	7.40498e-16	1.30793		ENSG00000142552	RCN3	7.5834e-13	-1.04061
	ENSG00000136237	RAPGEF5	1.00206e-06	1.00813		ENSG00000142798	HSPG2	6.79298e-28	-1.3319
	ENSG00000138271	GPR87	4.08451e-07	1.06217		ENSG00000146966	DENND2A	4.526e-07	-2.12226
	ENSG00000142661	MYOM3	1.34489e-12	2.52335		ENSG00000149177	PTPRJ	6.22222e-18	-1.06155
	ENSG00000144834	TAGLN3	3.01323e-14	1.04309		ENSG00000150093	ITGB1	4.71518e-140	-2.4328
	ENSG00000145908	ZNF300	2.50766e-07	2.54903		ENSG00000154545	MAGED4	1.83481e-08	-1.78233
	ENSG00000146530	VWDE	3.693e-12	1.6362		ENSG00000162407	PLPP3	4.06976e-24	-1.55327
	ENSG00000156103	MMP16	2.44287e-06	1.05285		ENSG00000168032	ENTPD3	5.80652e-30	-1.65673
	ENSG00000156453	PCDH1	4.56547e-75	2.19919		ENSG00000169439	SDC2	1.20732e-20	-1.38072
	ENSG00000157927	RADIL	3.50982e-08	1.73872		ENSG00000169550	MUC15	3.99875e-11	-1.31053
	ENSG00000160932	LY6E	1.11979e-16	1.85056		ENSG00000170786	SDR16C5	6.28381e-06	-1.42237
	ENSG00000167393	PPP2R3B	6.88835e-22	1.12224		ENSG00000171004	HS6ST2	2.72658e-08	-1.50994
	ENSG00000167785	ZNF558	4.29103e-23	1.87598		ENSG00000171729	TMEM51	1.206e-09	-1.09106
	ENSG00000170323	FABP4	1.56636e-13	1.77925		ENSG00000173253	DMRT2	4.438e-13	-3.27033
	ENSG00000170989	S1PR1	8.81054e-08	1.52197		ENSG00000174705	SH3PXD2B	9.84864e-14	-1.37008
	ENSG00000177679	SRRM3	4.77048e-08	2.34452		ENSG00000176658	MYO1D	1.4187e-08	-1.09661
	ENSG00000182378	PLCXD1	1.23442e-07	1.09189		ENSG00000178821	TMEM52	6.57569e-06	-2.71136
	ENSG00000183018	SPNS2	1.65566e-07	1.84665		ENSG00000179776	CDH5	9.91659e-15	-1.61686
	ENSG00000184254	ALDH1A3	7.9185e-09	1.0994		ENSG00000181577	LINC03040	2.42146e-07	-1.26649
	ENSG00000187546	AGMO	1.76894e-13	2.54551		ENSG00000182752	PAPPA	5.21938e-07	-1.03191
	ENSG00000196092	PAX5	1.50247e-09	7.42134		ENSG00000183049	CAMK1D	5.54764e-19	-1.06451
	ENSG00000197046	SIGLEC15	2.62234e-32	1.28084		ENSG00000183629	GOLGA8G	5.60169e-06	-1.65693
	ENSG00000198542	ITGBL1	1.41378e-16	2.34785		ENSG00000184156	KCNQ3	8.14903e-07	-1.54176
	ENSG00000198879	SFMBT2	2.44935e-06	3.1206		ENSG00000184497	TMEM255B	6.20496e-11	-1.00443
	ENSG00000213030	CGB8	7.29186e-09	3.16895		ENSG00000186310	NAP1L3	1.94278e-06	-1.09424
	ENSG00000224271	EPIC1	3.56016e-08	3.69617		ENSG00000187243	MAGED4B	3.11605e-18	-2.24455
	ENSG00000249790	LINC02972	3.04536e-06	2.25139		ENSG00000188112	C6orf132	2.83359e-11	-1.03482
	ENSG00000261857	MIA	1.08856e-06	1.56787		ENSG00000188153	COL4A5	8.34196e-18	-2.90398
	ENSG00000269190	FBXO17	2.16099e-12	1.05917		ENSG00000189337	KAZN	8.92531e-09	-2.55223
						ENSG00000196155	PLEKHG4	3.69721e-25	-1.07345
						ENSG00000196730	DAPK1	2.45749e-07	-3.42641
						ENSG00000197122	SRC	1.85405e-29	-1.08537
						ENSG00000197872	CYRIA	1.42962e-08	-1.25764
						ENSG00000204131	NHSL2	1.71279e-22	-1.40462
						ENSG00000204287	HLA-DRA	6.31358e-07	-2.03653
						ENSG00000205426	KRT81	5.51068e-14	-2.19518
						ENSG00000206190	ATP10A	1.57032e-06	-1.18574
						ENSG00000224660	SH3BP5-AS1	1.23199e-06	-1.15216
						ENSG00000225383	SFTA1P	6.02269e-16	-1.04207
						ENSG00000242779	ZNF702P	1.19543e-06	-2.42245
						ENSG00000244128	LINC01322	2.47849e-16	-1.961
						ENSG00000269378	ITGB1P1	6.92035e-32	-3.27243
